# Supplementary material for: From Inflammation to Dysfunction: The Impact of a First Acute Pancreatitis Episode on Pancreatic Function
Source: J Clin Med. 2025 Jul 11;14(14):4932. doi: 10.3390/jcm14144932 (PMC12295321; doi:10.3390/jcm14144932)
Supplement: Supplementary file 1 [file jcm-14-04932-s001.zip]

Archive with 1 entries (1 files):
- jcm-3691458-supplementary.pdf
